# Supplementary material for: Synthesis, Herbicidal Activity, Crop Safety and Soil Degradation of Pyrimidine- and Triazine-Substituted Chlorsulfuron Derivatives
Source: Molecules. 2022 Apr 6;27(7):2362. doi: 10.3390/molecules27072362 (PMC9000356; doi:10.3390/molecules27072362)
Supplement: Supplementary file 1 [file molecules-27-02362-s001.zip]

Archive with 1 entries (1 files):
- molecules-1667998-supplementary.pdf
